# Supplementary material for: Influence of Exercise Heat Acclimation Protocol Characteristics on Adaptation Kinetics: A Quantitative Review With Bayesian Meta‐Regressions
Source: Compr Physiol. 2025 May 29;15(3):e70017. doi: 10.1002/cph4.70017 (PMC12122934; doi:10.1002/cph4.70017)
Supplement: Supplementary file 1 — Data S1. [file CPH4-15-e70017-s001.zip]

Archive with 20 entries (20 files):
- Supplementary figure 1 (resting heart rate).svg
- Supplementary figure 10 (end skin temp).svg
- Supplementary figure 11 (sweat rate).svg
- Supplementary figure 12 (local sweat rate back).svg
- Supplementary figure 13 (local sweat rate arm).svg
- Supplementary figure 14 (sweat sodium concentration).svg
- Supplementary figure 15 (time to exhaustion).svg
- Supplementary figure 16 (incremental exercise).svg
- Supplementary figure 17 (time trial performance).svg
- Supplementary figure 2 (endheart rate).svg
- Supplementary figure 3 (exercise metabolic rate).svg
- Supplementary figure 4 (blood volume).svg
- Supplementary figure 5 (plasma volume).svg
- Supplementary figure 6 (red cell volume).svg
- Supplementary figure 7 (hemoglobin mass).svg
- Supplementary figure 8 (resting core temp).svg
- Supplementary figure 9 (end core temp).svg
- Supplementary Materal S2 (figure legends).docx
- Supplementary Material S1 (risk of bias) - UPDATED.docx
- Supplementary Material S3 (table) - Updated.docx
